# Supplementary material for: HIF-1α Alleviates High-Glucose-Induced Renal Tubular Cell Injury by Promoting Parkin/PINK1-Mediated Mitophagy
Source: Front Med (Lausanne). 2022 Feb 3;8:803874. doi: 10.3389/fmed.2021.803874 (PMC8850720; doi:10.3389/fmed.2021.803874)
Supplement: Supplementary file 1 [file Data_Sheet_1.ZIP]

Archive with 25 entries (17 files):
- 1-wb/
- 1-wb/Ch-LC3/
- 1-wb/Ch-LC3/Ch-LC3.tif
- 1-wb/Ch-LC3/LC3-II.tif
- 1-wb/Ch-Marker-VDAC-2.tif
- 1-wb/Ch-P62/
- 1-wb/Ch-P62/Ch-P62.tif
- 1-wb/Ch-P62/P62.tif
- 1-wb/Ch-Tubulin/
- 1-wb/Ch-Tubulin/Ch-Marker-b-Tubulin.tif
- 1-wb/Ch-Tubulin/Tubulin.tif
- 1-wb/LC3-II in mito.pzfx
- 1-wb/P62 in mito.pzfx
- 1-wb/VDAC.tif
- 1-wb/analysis wb.xls
- 1-wb/parkin-pink1 pathway/
- 1-wb/parkin-pink1 pathway/Ch-PINK1/
- 1-wb/parkin-pink1 pathway/Ch-PINK1/Ch-PINK1.tif
- 1-wb/parkin-pink1 pathway/Ch-PINK1/PINK1.tif
- 1-wb/parkin-pink1 pathway/Ch-Parkin/
- 1-wb/parkin-pink1 pathway/Ch-Parkin/Ch-Parkin.tif
- 1-wb/parkin-pink1 pathway/Ch-Parkin/parkin.tif
- 1-wb/parkin-pink1 pathway/Ch-b-Actin/
- 1-wb/parkin-pink1 pathway/Ch-b-Actin/Ch-b-Actin.tif
- 1-wb/parkin-pink1 pathway/Ch-b-Actin/b-Actin.tif
