# Supplementary material for: HIF-1α Alleviates High-Glucose-Induced Renal Tubular Cell Injury by Promoting Parkin/PINK1-Mediated Mitophagy
Source: Front Med (Lausanne). 2022 Feb 3;8:803874. doi: 10.3389/fmed.2021.803874 (PMC8850720; doi:10.3389/fmed.2021.803874)
Supplement: Supplementary file 1 [file Data_Sheet_1.ZIP › 1-wb/analysis wb.xls]

## Sheet: mito
	VDAC	NG	867.562	873.361	866.239
		HO	893.217	825.379	858.503
		HG	884.007	872.043	844.586
		HG+YC-1	877.317	844.806	864.783
		NG+NAC	847.327	863.125	856.003
		HG+NAC	882.981	855.143	848.267
		HG+NAC+YC-1	873.771	861.807	834.351
													0.233438			AVERAGE	SD
	P62	NG	175.875	203.332	229.357	867.562	873.361	866.239		0.202724	0.232815	0.264774	0.868428	0.997335	1.13424	1	0.132925
		HO	170.345	180.529	243.066	893.217	825.379	858.503		0.19071	0.218723	0.283128	0.816963	0.936966	1.21286	0.98893	0.203
		HG	382.778	347.801	417.961	884.007	872.043	844.586		0.433004	0.398835	0.494871	1.8549	1.70853	2.11993	1.89445	0.208531
		HG+YC-1	595.456	669.92	674.615	877.317	844.806	864.783		0.678724	0.792987	0.780098	2.90752	3.397	3.34178	3.21543	0.268087
		NG+NAC	173.611	201.068	227.093	847.327	863.125	856.003		0.204893	0.232953	0.265295	0.877721	0.997925	1.13647	1.00404	0.129483
		HG+NAC	268.081	278.265	190.802	882.981	855.143	848.267		0.303609	0.325402	0.224931	1.3006	1.39396	0.963561	1.21937	0.226404
		HG+NAC+YC-1	220.514	245.537	215.697	873.771	861.807	834.351		0.252371	0.28491	0.258521	1.08111	1.2205	1.10745	1.13635	0.0740526
													0.714393
	LC3-II	NG	553.597	622.662	686.168	867.562	873.361	866.239		0.638106	0.712949	0.792124	0.893214	0.997979	1.10881	1	0.10781
		HO	650.038	617.916	594.607	893.217	825.379	858.503		0.72775	0.748645	0.69261	1.0187	1.04795	0.969508	1.01205	0.0396392
		HG	250.907	206.943	130.801	884.007	872.043	844.586		0.28383	0.237308	0.154869	0.397302	0.332181	0.216785	0.315422	0.091418
		HG+YC-1	99.482	119.511	131.683	877.317	844.806	864.783		0.113393	0.141465	0.152272	0.158727	0.198022	0.213149	0.189966	0.0280913
		NG+NAC	511.333	620.398	553.904	847.327	863.125	856.003		0.603466	0.718781	0.647082	0.844725	1.00614	0.905779	0.918882	0.0815021
		HG+NAC	447.774	315.652	332.343	882.981	855.143	848.267		0.507117	0.369122	0.391791	0.709857	0.516693	0.548425	0.591658	0.103585
		HG+NAC+YC-1	333.357	304.679	398.537	873.771	861.807	834.351		0.381515	0.353535	0.477661	0.534041	0.494874	0.668625	0.565846	0.0911374

## Sheet: total cell lys
			b-Actin
		NG	657.212	663.011	655.889
		HO	682.867	615.029	648.153
		HG	673.657	661.693	664.236
		HG+YC-1	666.967	634.456	654.433
		NG+NAC	636.977	652.775	645.653
		HG+NAC	672.631	644.793	637.917
		HG+NAC+YC-1	663.421	651.457	624.001
			Parkin										1.06583
		NG	715.671	756.84	634.26	657.212	663.011	655.889		1.08895	1.14152	0.967024	1.02169	1.07101	0.907296	1	0.0839865
		HO	652.406	680.614	714.138	682.867	615.029	648.153		0.955392	1.10664	1.10181	0.896383	1.03829	1.03375	0.989474	0.0806513
		HG	307.818	389.068	454.886	673.657	661.693	664.236		0.456936	0.587989	0.684826	0.428713	0.551672	0.642528	0.540971	0.107308
		HG+YC-1	172.652	146.549	133.042	666.967	634.456	654.433		0.258861	0.230984	0.203294	0.242872	0.216717	0.190737	0.216776	0.0260674
		NG+NAC	686.593	645.424	698.004	636.977	652.775	645.653		1.07789	0.988738	1.08108	1.01132	0.927669	1.01431	0.984432	0.0491808
		HG+NAC	454.67	382.878	416.402	672.631	644.793	637.917		0.675957	0.5938	0.652753	0.634206	0.557124	0.612435	0.601255	0.0397387
		HG+NAC+YC-1	405.554	386.804	352.622	663.421	651.457	624.001		0.611307	0.593753	0.565099	0.573549	0.55708	0.530196	0.553608	0.0218843
			PINK1										1.05648
		NG	664.187	689.424	733.941	657.212	663.011	655.889		1.01061	1.03984	1.119	0.956581	0.984244	1.05918	1	0.0530808
		HO	621.576	742.416	666.686	682.867	615.029	648.153		0.910245	1.20712	1.02859	0.861579	1.14258	0.9736	0.992588	0.141462
		HG	331.397	317.404	278.273	673.657	661.693	664.236		0.491937	0.479684	0.418937	0.465636	0.454038	0.396539	0.438738	0.0370026
		HG+YC-1	166.567	200.685	120.193	666.967	634.456	654.433		0.249739	0.31631	0.183659	0.236386	0.299398	0.17384	0.236542	0.0627795
		NG+NAC	561.923	687.16	681.677	636.977	652.775	645.653		0.882173	1.05267	1.05579	0.835008	0.996394	0.999347	0.943583	0.0940403
		HG+NAC	319.312	340.152	364.422	672.631	644.793	637.917		0.47472	0.527536	0.571268	0.44934	0.499331	0.540726	0.496466	0.0457603
		HG+NAC+YC-1	429.133	315.14	306.009	663.421	651.457	624.001		0.646848	0.483746	0.490399	0.612265	0.457882	0.46418	0.511442	0.0873717
			HIF1A										0.431414
		NG	250.785	259.377	342.008	657.212	663.011	655.889		0.38159	0.391211	0.521442	0.884509	0.90681	1.20868	1	0.181067
		HO	398.419	230.566	281.702	682.867	615.029	648.153		0.58345	0.374886	0.434622	1.35241	0.868971	1.00744	1.07627	0.248964
		HG	683.206	768.783	665.566	673.657	661.693	664.236		1.01418	1.16184	1.002	2.35082	2.69311	2.3226	2.45551	0.206249
		HG+YC-1	271.54	251.461	148.763	666.967	634.456	654.433		0.407126	0.396341	0.227316	0.943701	0.918702	0.52691	0.796438	0.233753
		NG+NAC	248.521	227.113	299.744	636.977	652.775	645.653		0.390158	0.347919	0.464249	0.904369	0.806462	1.07611	0.928981	0.136499
		HG+NAC	696.155	728.302	679.438	672.631	644.793	637.917		1.03497	1.12951	1.06509	2.39902	2.61816	2.46883	2.49534	0.111949
		HG+NAC+YC-1	180.942	266.519	263.302	663.421	651.457	624.001		0.272741	0.409113	0.421958	0.632202	0.948306	0.978082	0.852864	0.191678
			HIF2A										0.225897
		NG	169.887	148.998	127.547	657.212	663.011	655.889		0.258497	0.224729	0.194465	1.14431	0.994831	0.860856	1	0.1418
		HO	114.785	141.584	178.431	682.867	615.029	648.153		0.168093	0.230207	0.275292	0.744116	1.01908	1.21866	0.993952	0.238269
		HG	387.427	369.615	432.142	673.657	661.693	664.236		0.57511	0.55859	0.650585	2.5459	2.47276	2.88001	2.63289	0.217111
		HG+YC-1	464.019	439.222	326.39	666.967	634.456	654.433		0.695715	0.692281	0.498737	3.07979	3.06459	2.20781	2.78406	0.499108
		NG+NAC	97.2635	128.153	178.104	636.977	652.775	645.653		0.152695	0.19632	0.27585	0.675952	0.869069	1.22113	0.922052	0.276426
		HG+NAC	331.936	263.734	235.582	672.631	644.793	637.917		0.493489	0.409022	0.369299	2.18458	1.81066	1.63481	1.87668	0.280767
		HG+NAC+YC-1	225.276	267.464	229.991	663.421	651.457	624.001		0.339567	0.410563	0.368575	1.5032	1.81748	1.63161	1.65076	0.158015
			E-cadherin										1.19543
		NG	755.978	879.953	727.244	657.212	663.011	655.889		1.15028	1.32721	1.10879	0.962234	1.11024	0.927528	1	0.0970329
		HO	780.497	800.295	823.351	682.867	615.029	648.153		1.14297	1.30123	1.2703	0.95612	1.08851	1.06264	1.03576	0.0701687
		HG	404.827	491.533	549.359	673.657	661.693	664.236		0.60094	0.742842	0.827054	0.502699	0.621404	0.691849	0.605317	0.0955954
		HG+YC-1	258.239	160.65	214.183	666.967	634.456	654.433		0.387184	0.25321	0.32728	0.323888	0.211815	0.273777	0.269827	0.0561405
		NG+NAC	833.827	657.802	705.093	636.977	652.775	645.653		1.30904	1.0077	1.09206	1.09504	0.842963	0.913533	0.950512	0.130043
		HG+NAC	493.346	513.144	536.201	672.631	644.793	637.917		0.733457	0.795827	0.840549	0.613553	0.665727	0.703138	0.660806	0.0449946
		HG+NAC+YC-1	572.676	489.383	467.209	663.421	651.457	624.001		0.863217	0.751212	0.748731	0.7221	0.628405	0.62633	0.658945	0.0547034
			FN										0.356707
		NG	203.246	211.408	289.907	657.212	663.011	655.889		0.309255	0.318861	0.442007	0.86697	0.893899	1.23913	1	0.20753
		HO	178.498	209.038	262.616	682.867	615.029	648.153		0.261395	0.339882	0.405177	0.732799	0.952833	1.13588	0.940504	0.201823
		HG	444.046	530.344	432.288	673.657	661.693	664.236		0.659157	0.801496	0.650805	1.84789	2.24693	1.82448	1.9731	0.237432
		HG+YC-1	817.963	698.888	701.325	666.967	634.456	654.433		1.22639	1.10155	1.07165	3.43809	3.08812	3.00429	3.17683	0.230103
		NG+NAC	216.095	234.257	317.757	636.977	652.775	645.653		0.339251	0.358863	0.492148	0.951063	1.00604	1.3797	1.11227	0.233225
		HG+NAC	271.347	376.887	360.466	672.631	644.793	637.917		0.403411	0.584508	0.565067	1.13093	1.63862	1.58412	1.45122	0.278717
		HG+NAC+YC-1	361.895	343.193	240.137	663.421	651.457	624.001		0.545498	0.526809	0.384835	1.52926	1.47687	1.07885	1.36166	0.246314
			A-SMA										0.195465
		NG	109.887	148.998	127.547	657.212	663.011	655.889		0.167202	0.224729	0.194465	0.855406	1.14971	0.99488	1	0.147221
		HO	114.785	141.584	178.431	682.867	615.029	648.153		0.168093	0.230207	0.275292	0.859965	1.17774	1.40839	1.1487	0.275364
		HG	387.427	369.615	432.142	673.657	661.693	664.236		0.57511	0.55859	0.650585	2.94226	2.85774	3.32839	3.0428	0.250913
		HG+YC-1	764.019	639.222	626.39	666.967	634.456	654.433		1.14551	1.00751	0.957149	5.86043	5.15443	4.89677	5.30388	0.498913
		NG+NAC	117.263	128.153	178.104	636.977	652.775	645.653		0.184094	0.19632	0.27585	0.941823	1.00437	1.41125	1.11915	0.254893
		HG+NAC	331.936	363.734	195.582	672.631	644.793	637.917		0.493489	0.56411	0.306595	2.52469	2.88599	1.56854	2.3264	0.680739
		HG+NAC+YC-1	285.276	367.464	229.991	663.421	651.457	624.001		0.430008	0.564065	0.368575	2.19992	2.88575	1.88563	2.32377	0.511436
			SGLT2										0.335792
		NG	255.978	179.953	227.244	657.212	663.011	655.889		0.389491	0.271418	0.346467	1.15992	0.808292	1.03179	1	0.177955
		HO	280.497	200.295	223.351	682.867	615.029	648.153		0.410764	0.325667	0.344597	1.22327	0.969849	1.02622	1.07311	0.133059
		HG	504.827	491.533	549.359	673.657	661.693	664.236		0.749383	0.742842	0.827054	2.23169	2.21221	2.463	2.3023	0.139509
		HG+YC-1	558.239	490.65	414.183	666.967	634.456	654.433		0.836981	0.773341	0.632888	2.49256	2.30304	1.88476	2.22679	0.31099
		NG+NAC	233.827	257.802	205.093	636.977	652.775	645.653		0.367089	0.394932	0.317652	1.0932	1.17612	0.945979	1.07177	0.11656
		HG+NAC	193.346	213.144	236.201	672.631	644.793	637.917		0.287448	0.330562	0.370269	0.856029	0.984425	1.10267	0.981042	0.123357
		HG+NAC+YC-1	202.676	289.383	217.209	663.421	651.457	624.001		0.305502	0.444208	0.34809	0.909795	1.32287	1.03663	1.08976	0.211601
