# Supplementary material for: HIF-1α Alleviates High-Glucose-Induced Renal Tubular Cell Injury by Promoting Parkin/PINK1-Mediated Mitophagy
Source: Front Med (Lausanne). 2022 Feb 3;8:803874. doi: 10.3389/fmed.2021.803874 (PMC8850720; doi:10.3389/fmed.2021.803874)
Supplement: Supplementary file 2 [file Data_Sheet_2.ZIP]

Archive with 41 entries (40 files):
- 2-Mitophagy/
- 2-Mitophagy/Image35-G.tif
- 2-Mitophagy/Image35-H.tif
- 2-Mitophagy/Image35-HG+NAC.tif
- 2-Mitophagy/Image35-R.tif
- 2-Mitophagy/Image36-G.tif
- 2-Mitophagy/Image36-H.tif
- 2-Mitophagy/Image36-NG+NAC.tif
- 2-Mitophagy/Image36-R.tif
- 2-Mitophagy/Image37-G.tif
- 2-Mitophagy/Image37-H.tif
- 2-Mitophagy/Image37-NG.tif
- 2-Mitophagy/Image37-R.tif
- 2-Mitophagy/Image41-G.tif
- 2-Mitophagy/Image41-H.tif
- 2-Mitophagy/Image41-HO.tif
- 2-Mitophagy/Image41-R.tif
- 2-Mitophagy/Image50-G.tif
- 2-Mitophagy/Image50-H.tif
- 2-Mitophagy/Image50-HG.tif
- 2-Mitophagy/Image50-R.tif
- 2-Mitophagy/Image56-G.tif
- 2-Mitophagy/Image56-H.tif
- 2-Mitophagy/Image56-R.tif
- 2-Mitophagy/Image56.tif
- 2-Mitophagy/Image59-G.tif
- 2-Mitophagy/Image59-H.tif
- 2-Mitophagy/Image59-HG+YC-1.tif
- 2-Mitophagy/Image59-R.tif
- 2-Mitophagy/Image64-G.tif
- 2-Mitophagy/Image64-H.tif
- 2-Mitophagy/Image64-HG+NAC+YC-1.tif
- 2-Mitophagy/Image64-R.tif
- 2-Mitophagy/Image67-G.tif
- 2-Mitophagy/Image67-H.tif
- 2-Mitophagy/Image67-R.tif
- 2-Mitophagy/Image67.tif
- 2-Mitophagy/Image73-G.tif
- 2-Mitophagy/Image73-H.tif
- 2-Mitophagy/Image73-NG.tif
- 2-Mitophagy/Image73-R.tif
