# Supplementary material for: HIF-1α Alleviates High-Glucose-Induced Renal Tubular Cell Injury by Promoting Parkin/PINK1-Mediated Mitophagy
Source: Front Med (Lausanne). 2022 Feb 3;8:803874. doi: 10.3389/fmed.2021.803874 (PMC8850720; doi:10.3389/fmed.2021.803874)
Supplement: Supplementary file 3 [file Data_Sheet_3.ZIP]

Archive with 3 entries (2 files):
- 3-apoptosis/3-apop original data.pptx
- 3-apoptosis/apoptosis analysis data.pzfx
- 3-apoptosis/
