# Supplementary material for: HIF-1α Alleviates High-Glucose-Induced Renal Tubular Cell Injury by Promoting Parkin/PINK1-Mediated Mitophagy
Source: Front Med (Lausanne). 2022 Feb 3;8:803874. doi: 10.3389/fmed.2021.803874 (PMC8850720; doi:10.3389/fmed.2021.803874)
Supplement: Supplementary file 4 [file Data_Sheet_4.ZIP]

Archive with 10 entries (9 files):
- 4-mitoSOX/
- 4-mitoSOX/2-HO.tif
- 4-mitoSOX/2-NG.tif
- 4-mitoSOX/HG+NAC+YC-1.tif
- 4-mitoSOX/HG+NAC.tif
- 4-mitoSOX/HG+YC-1.tif
- 4-mitoSOX/HG.tif
- 4-mitoSOX/MitoSOX-analysis.pzfx
- 4-mitoSOX/MitoSOX-analysis.xlsx
- 4-mitoSOX/NG+NAC.tif
