# Supplementary material for: HIF-1α Alleviates High-Glucose-Induced Renal Tubular Cell Injury by Promoting Parkin/PINK1-Mediated Mitophagy
Source: Front Med (Lausanne). 2022 Feb 3;8:803874. doi: 10.3389/fmed.2021.803874 (PMC8850720; doi:10.3389/fmed.2021.803874)
Supplement: Supplementary file 4 [file Data_Sheet_4.ZIP › 4-mitoSOX/MitoSOX-analysis.xlsx]

## Sheet: Sheet1
	NG		HO		HG		HG+YC-1		NG+NAC		HG+NAC		HG+NAC+YC-1			Fluorescence intensity
	Area	IOD	Area	IOD	Area	IOD	Area	IOD	Area	IOD	Area	IOD	Area	IOD			NG	HO	HG	HG+YC-1	NG+NAC	HG+NAC	HG+NAC+YC-1
1	145013	1137959	199548	876961	119064	1726444	127483	3570000	163550	1101808	122407	1133312	121351	1047689		1	7.84729	4.39474	14.5001	28.0037	6.73683	9.25856	8.63354
2	159605	950330	186667	1112860	181794	2810101	136473	3379902	137361	1336308	150417	986664	149361	901041		2	5.95426	5.96174	15.4576	24.7661	9.72844	6.55952	6.03264
3	188804	930320	106675	991820	191055	2899899	134928	3380101	152366	937345	143316	995967	142260	910344		3	4.92744	9.29759	15.1783	25.0511	6.15193	6.94945	6.39916
4	159505	1023330	176566	1192860	162064	2826449	140293	3380101	119361	1036355	115062	1031391	114006	945768		4	6.41566	6.75589	17.4403	24.0932	8.68253	8.96378	8.29577
5	153098	885868	125625	1037341	113692	2181788	148203	4280101	153504	937265	136943	1106866	135887	1021243		5	5.78628	8.25744	19.1903	28.88	6.1058	8.08268	7.51538
6	139299	1132322	137025	1103811	153565	2246265	149203	2245456	127459	956195	142226	1106866	141170	1021243		6	8.12872	8.05554	14.6275	15.0497	7.50198	7.78244	7.23414
7	159669	1423332	189596	967452	151965	2826445	138293	2300101	173724	960593	143316	1006866	142260	921243		7	8.91427	5.1027	18.5993	16.6321	5.52942	7.0255	6.47577
8	156795	1005876	175666	967466	128784	1826445	140293	3400101	153499	1110899	133316	986664	132260	901041		8	6.41523	5.50742	14.1822	24.2357	7.23717	7.40094	6.81265
																6.79864	NG	HO	HG	HG+YC-1	NG+NAC	HG+NAC	HG+NAC+YC-1
																1	1.15424	0.646414	2.1328	4.11902	0.990908	1.36182	1.26989
																2	0.875802	0.876901	2.27363	3.6428	1.43094	0.964829	0.88733
																3	0.724768	1.36756	2.23256	3.68473	0.904876	1.02218	0.94124
																4	0.943668	0.993711	2.56527	3.54382	1.2771	1.31847	1.22021
																5	0.851093	1.21457	2.82267	4.2479	0.898091	1.18887	1.10542
																6	1.19564	1.18488	2.15153	2.21363	1.10345	1.14471	1.06406
																7	1.31118	0.750547	2.73574	2.44638	0.813312	1.03337	0.952509
																8	0.943604	0.810076	2.08604	3.56479	1.0645	1.08859	1.00206
																	1	0.980583	2.37503	3.43288	1.0604	1.14035	1.05534
																	0.199501	0.253778	0.290175	0.730166	0.207894	0.14245	0.136517
