# Supplementary material for: HIF-1α Alleviates High-Glucose-Induced Renal Tubular Cell Injury by Promoting Parkin/PINK1-Mediated Mitophagy
Source: Front Med (Lausanne). 2022 Feb 3;8:803874. doi: 10.3389/fmed.2021.803874 (PMC8850720; doi:10.3389/fmed.2021.803874)
Supplement: Supplementary file 5 [file Data_Sheet_5.ZIP]

Archive with 5 entries (4 files):
- 5-ELISA/IL-18.pzfx
- 5-ELISA/IL-18.xls
- 5-ELISA/IL-1b.pzfx
- 5-ELISA/IL-1b.xls
- 5-ELISA/
