# Supplementary material for: HIF-1α Alleviates High-Glucose-Induced Renal Tubular Cell Injury by Promoting Parkin/PINK1-Mediated Mitophagy
Source: Front Med (Lausanne). 2022 Feb 3;8:803874. doi: 10.3389/fmed.2021.803874 (PMC8850720; doi:10.3389/fmed.2021.803874)
Supplement: Supplementary file 5 [file Data_Sheet_5.ZIP › 5-ELISA/IL-18.xls]

## Sheet: 原始数据
软件版本	2.00.20
板编号	板1
日期	2020-05-29
时间	1899-12-31 14:25:49
检测仪类型:	Synergy Mx
检测仪序列号:	Unknown
检测类型	检测仪
程序详细信息
板类型	96 WELL PLATE
孔选择	运行时间
振板	中, 0:30 (MM:SS)
检测	吸收光 终点
	全板
	波长: 450
	检测速度: 正常, 延迟: 100 msec, 测量值/数据点: 8
结果
实际温度:	25.2
		1	2	3	4	5	6	7	8	9	10	11	12
	A	2.213	2.223	0.423	0.911	0.39	0.532	###	###	###	###	###	###	450
	B	1.323	1.232	0.489	0.981	0.423	0.672	###	###	###	###	###	###	450
	C	0.798	0.812	0.437	1.279	0.45	0.499	###	###	###	###	###	###	450
	D	0.5	0.502	0.399	1.509	0.502	###	###	###	###	###	###	###	450
	E	0.314	0.321	0.411	1.812	0.452	###	###	###	###	###	###	###	450
	F	0.29	0.289	0.4434	1.794	0.556	###	###	###	###	###	###	###	450
	G	0.154	0.182	###	###	###	###	###	###	###	###	###	###	450
	H	0.1	0.029	###	###	###	###	###	###	###	###	###	###	450
	standard sample
	con(pg/ml)	OD1	OD2	average
	1000	2.213	2.223	2.218
	500	1.323	1.232	1.2775
	250	0.798	0.812	0.805
	125	0.5	0.502	0.501
	62.5	0.314	0.321	0.3175
	31.3	0.29	0.289	0.2895
	15.7	0.154	0.182	0.168
	0	0.1	0.029	0.0645
	重复	Conc of IL-18(pg/ml)	OD	Con.(pg/ml protein)			重复	Conc of IL-18(pg/ml)	OD	Con.(pg/ml protein)
	1	NG-1	0.423	111.857			1	NG+NAC-1	0.39	96.1429
	2	NG-2	0.489	143.286			2	NG+NAC-2	0.423	111.857
	3	NG-3	0.437	118.524			3	NG+NAC-3	0.45	124.714
	1	HO-1	0.399	100.429			1	HG+NAC-1	0.502	149.476
	2	HO-2	0.411	106.143			2	HG+NAC-2	0.452	125.667
	3	HO-3	0.4434	121.571			3	HG+NAC-3	0.556	175.19
	1	HG-1	0.911	344.238			1	HG+NAC+YC-1-1	0.532	163.762
	2	HG-2	0.981	377.571			2	HG+NAC+YC-1-2	0.672	230.429
	3	HG-3	1.279	519.476			3	HG+NAC+YC-1-3	0.499	148.048
	1	HG+YC-1-1	1.509	629
	2	HG+YC-1-2	1.812	773.286
	3	HG+YC-1-3	1.794	764.714
