# Supplementary material for: HIF-1α Alleviates High-Glucose-Induced Renal Tubular Cell Injury by Promoting Parkin/PINK1-Mediated Mitophagy
Source: Front Med (Lausanne). 2022 Feb 3;8:803874. doi: 10.3389/fmed.2021.803874 (PMC8850720; doi:10.3389/fmed.2021.803874)
Supplement: Supplementary file 5 [file Data_Sheet_5.ZIP › 5-ELISA/IL-1b.xls]

## Sheet: 原始数据
软件版本	2.00.20
板编号	板1
日期	2021-05-27
时间	1899-12-31 17:43:43
检测仪类型:	Synergy Mx
检测仪序列号:	Unknown
检测类型	检测仪
程序详细信息
板类型	96 WELL PLATE
孔选择	运行时间
振板	中, 0:30 (MM:SS)
检测	吸收光 终点
	全板
	波长: 450
	检测速度: 正常, 延迟: 100 msec, 测量值/数据点: 8
结果
实际温度:	25.5
		1	2	3	4	5	6	7	8	9	10	11	12
	A	1.912	1.95	0.180205	0.267342	0.193549	0.2138	###	###	###	###	###	###
	B	1.13	1.067	0.202492	0.361243	0.210092	0.203718	###	###	###	###	###	###
	C	0.673	0.662	0.189573	0.362175	0.218616	0.304718	###	###	###	###	###	###
	D	0.438	0.417	0.183112	0.461263	0.236229	###	###	###	###	###	###	###
	E	0.312	0.3	0.178267	0.462849	0.226322	###	###	###	###	###	###	###
	F	0.254	0.231	0.208629	0.565566	0.211136	###	###	###	###	###	###	###
	G	0.118	0.109		###	###	###	###	###	###	###	###	###
	H	0.09	0.065		###	###	###	###	###	###	###	###	###
	standard sample of VEGF
	con(pg/ml)	OD1	OD2	average
	1000	1.912	1.95	1.931
	500	1.13	1.067	1.0985
	250	0.673	0.662	0.6675
	125	0.438	0.417	0.4275
	62.5	0.312	0.3	0.306
	31.3	0.254	0.231	0.2425
	15.7	0.118	0.109	0.1135
	0	0.09	0.065	0.0775
		Conc of IL-1b(pg/ml)	OD	Con.(pg/ml protein)				编号	OD	Con.(pg/ml protein)
		NG-1	0.180205	11.8364				NG+NAC-1	0.193549	19.2494
		NG-2	0.202492	24.2181				NG+NAC-2	0.210092	28.44
		NG-3	0.189573	17.0403				NG+NAC-3	0.218616	33.1756
		HO-1	0.183112	13.4514				HG+NAC-1	0.236229	42.9606
		HO-2	0.178267	10.7597				HG+NAC-2	0.226322	37.4567
		HO-3	0.208629	27.6275				HG+NAC-3	0.211136	29.02
		HG-1	0.267342	60.2458				HG+NAC+YC-1-1	0.2138	30.5
		HG-2	0.361243	112.413				HG+NAC+YC-1-2	0.203718	24.8989
		HG-3	0.362175	112.93				HG+NAC+YC-1-3	0.304718	81.01
		HG+YC-1-1	0.461263	167.979
		HG+YC-1-2	0.462849	168.861
		HG+YC-1-3	0.565566	225.926
