# Supplementary material for: HIF-1α Alleviates High-Glucose-Induced Renal Tubular Cell Injury by Promoting Parkin/PINK1-Mediated Mitophagy
Source: Front Med (Lausanne). 2022 Feb 3;8:803874. doi: 10.3389/fmed.2021.803874 (PMC8850720; doi:10.3389/fmed.2021.803874)
Supplement: Supplementary file 6 [file Data_Sheet_6.ZIP]

Archive with 33 entries (25 files):
- 6-EMT marker wb/
- 6-EMT marker wb/Ch-E-cadherin/
- 6-EMT marker wb/Ch-E-cadherin/Ch-Marker-E-cadherin.tif
- 6-EMT marker wb/Ch-E-cadherin/E-cadherin.tif
- 6-EMT marker wb/Ch-FN/
- 6-EMT marker wb/Ch-FN/Ch-Marker-FN.tif
- 6-EMT marker wb/Ch-FN/FN.tif
- 6-EMT marker wb/Ch-HIF1a/
- 6-EMT marker wb/Ch-HIF1a/Ch-Marker-HIF1a.tif
- 6-EMT marker wb/Ch-HIF1a/HIF1a.tif
- 6-EMT marker wb/Ch-HIF2a/
- 6-EMT marker wb/Ch-HIF2a/HIF2a.tif
- 6-EMT marker wb/Ch-HIF2a/aa-pgc1a 2021.03.22_12.56.43_Ch+Marker.jpg
- 6-EMT marker wb/Ch-HIF2a/aa-pgc1a 2021.03.22_12.56.43_Ch-Marker-HIF2a.tif
- 6-EMT marker wb/Ch-HIF2a/aa-pgc1a 2021.03.22_12.56.43_Ch-Marker.jpg
- 6-EMT marker wb/Ch-HIF2a/aa-pgc1a 2021.03.22_12.56.43_Ch-Marker.tif
- 6-EMT marker wb/Ch-HIF2a/aa-pgc1a 2021.03.22_12.56.43_Ch.tif
- 6-EMT marker wb/Ch-Marker-b-Actin/
- 6-EMT marker wb/Ch-Marker-b-Actin/Actin-2.tif
- 6-EMT marker wb/Ch-Marker-b-Actin/Ch-Marker-b-Actin-2.tif
- 6-EMT marker wb/Ch-SGLT2/
- 6-EMT marker wb/Ch-SGLT2/Ch-Marker-SGLT2.tif
- 6-EMT marker wb/Ch-SGLT2/SGLT2.tif
- 6-EMT marker wb/Ch-a-SMA/
- 6-EMT marker wb/Ch-a-SMA/Ch-Marker-a-SMA.tif
- 6-EMT marker wb/Ch-a-SMA/a-SMA.tif
- 6-EMT marker wb/E-cadherin.pzfx
- 6-EMT marker wb/FN.pzfx
- 6-EMT marker wb/HIF1A.pzfx
- 6-EMT marker wb/HIF2A.pzfx
- 6-EMT marker wb/SGLT2.pzfx
- 6-EMT marker wb/analysis wb(1).xls
- 6-EMT marker wb/analysis wb.xls
